# Supplementary material for: Fouling Mitigation of PVDF Membrane Induced by Sodium Dodecyl Sulfate (SDS)-TiO2 Micelles
Source: Membranes (Basel). 2025 Oct 30;15(11):330. doi: 10.3390/membranes15110330 (PMC12654714; doi:10.3390/membranes15110330)
Supplement: Supplementary file 1 [file membranes-15-00330-s001.zip]

Archive with 1 entries (1 files):
- membranes-3896859-supplementary.docx
